# Supplementary material for: Sex Difference in Running Stability Analyzed Based on a Whole-Body Movement: A Pilot Study
Source: Sports (Basel). 2022 Sep 16;10(9):138. doi: 10.3390/sports10090138 (PMC9506143; doi:10.3390/sports10090138)
Supplement: Supplementary file 1 [file sports-10-00138-s001.zip]

Archive with 2 entries (2 files):
- Supplementary Video S1.mp4
- Supplementary Video S2.mp4
